# Supplementary material for: Thermodynamical Analysis of the Formation of α-Si Ring Structures on Silicon Surface
Source: Materials (Basel). 2023 Mar 9;16(6):2205. doi: 10.3390/ma16062205 (PMC10058774; doi:10.3390/ma16062205)
Supplement: Supplementary file 1 [file materials-16-02205-s001.zip]

Archive with 2 entries (2 files):
- Animation S1.mp4
- Animation S2.mp4
